# Supplementary material for: β-Aminobutyric acid promotes stress tolerance, physiological adjustments, as well as broad epigenetic changes at DNA and RNA nucleobases in field elms (Ulmus minor)
Source: BMC Plant Biol. 2024 Aug 15;24:779. doi: 10.1186/s12870-024-05425-6 (PMC11325618; doi:10.1186/s12870-024-05425-6)
Supplement: Supplementary file 2 — Supplementary Material 2 [file 12870_2024_5425_MOESM2_ESM.xlsx]

## Sheet: DNA epigenetics
5-hmdC/10e6dN				5fdC/10e6dN				5-hmdU/10e6dN				8-oxodG/10e6dN				N6mdA/10e6dN				5metdC/10e3dN				dU/10e6dN
0 mM BABA	0.5 mM BABA (1d.)	0.5 mM BABA (7d.)		0 mM BABA	0.5 mM BABA (1d.)	0.5 mM BABA (7d.)		0 mM BABA	0.5 mM BABA (1d.)	0.5 mM BABA (7d.)		0 mM BABA	0.5 mM BABA (1d.)	0.5 mM BABA (7d.)		0 mM BABA	0.5 mM BABA (1d.)	0.5 mM BABA (7d.)		0 mM BABA	0.5 mM BABA (1d.)	0.5 mM BABA (7d.)		0 mM BABA	0.5 mM BABA (1d.)	0.5 mM BABA (7d.)
0.639267	2.20826	1.4506		1.86842	1.79557	1.80177		5.86407	23.4507	12.9207		8.72237	4.54185	4.28194		7.2144	1.02577	0.519589		39.3824	39.8086	46.3294		3.13841	2.83304	2.85595
0.858972	1.85281	0.985362		2.69967	1.69336	1.31604		8.02151	18.8471	11.3253		10.4197	4.004	4.62704		9.98793	0.374096	0.500569		43.8813	40.2372	42.643		3.07626	2.85571	3.15738
0.53411	1.70084	1.43432		1.86753	1.57674	1.91489		6.53871	17.1637	14.9997		7.32099	4.49168	6.07774		10.0112	0.78289	0.441645		40.6623	38.6058	42.8655		3.04815	3.07687	2.81714
0.999109	1.7514	1.32947		3.08336	1.6513	1.66911		6.9581	18.5875	12.498		10.2508	10.4315	4.80037		13.6449	1.19711	0.735178		44.1235	40.3717	45.2406		4.36407	3.15056	2.5502
0.719133	1.91892	1.81783		2.64923	1.44199	3.77107		7.261	20.2192	15.0732		9.13129	9.13796	5.41834		9.41445	2.16726	0.602699		42.143	38.9669	51.0822		2.96412	2.90077	2.86152
1.16632	1.83156	1.86644		4.2008	1.77018	4.81181		10.692	20.3014	16.6647		30.2814	9.319	3.95387		8.88754	1.06292	0.444422		51.062	39.2293	44.0019		3.12121	2.94309	2.58728
0.88242	1.87046	1.49803		2.90039	1.8987	1.95833		9.16013	19.7594	13.8801		8.0511	8.16957	5.04504		10.13	0.437746	0.726406		44.3261	40.4186	45.5662		2.78053	3.03809	2.66874
0.611666	2.21834	2.51467		1.81835	2.65637	5.21515		6.04617	21.0263	25.9461		11.6555	20.3844	6.64459		10.3967	0.761598	1.48719		36.309	39.223	51.2259		3.21599	3.61344	3.82554
0.765038	2.50927	7.30466		2.70794	3.47243	10.3141		7.48978	27.303	59.7317		7.19758	4.09269	5.13995		12.7556	1.30985	0.833836		38.9384	38.9457	47.3156		3.14892	3.09982	2.87732
0.745223	1.91397	3.06858		2.97422	2.0454	3.9839		7.97216	20.1092	26.903		9.15473	4.30875	4.91558		14.4689	1.14282	1.11238		41.458	40.291	49.4741		3.50642	3.23765	2.96522
0.713262	1.58015	3.90834		2.06161	1.58395	5.77326		9.21689	17.0353	36.3318		9.2863	3.86374	5.20138		14.8991	0.520444	0.910173		43.5654	39.3251	45.403		3.11917	2.83997	3.02692
0.822178	2.00392	2.00486		3.92057	3.03882	4.45884		9.3054	23.9397	20.9759		10.241	6.3551	4.6276		14.0096	2.20613	1.2609		44.9906	47.7708	46.3771		3.17445	3.86938	2.8703
1.28701	4.52648	4.52477		3.87733	4.9324	4.83696		12.6432	41.5975	37.8363		8.75406	9.59607	4.91532		15.0956	1.14239	1.35401		47.6826	41.0626	47.3476		3.69758	3.00319	3.08732
0.924301	4.66955	2.35263		3.96856	4.01437	1.27729		10.1291	43.4317	22.4052		6.93863	5.17586	4.86173		15.9403	1.07771	0.779885		44.0591	39.8254	41.1226		3.1414	3.27526	2.75852
1.17597	3.41493	4.61632		3.71805	4.63307	4.05083		11.1357	33.4091	43.001		7.81405	5.29882	4.98602		13.3161	0.997357	0.679325		44.8903	38.5835	41.227		3.19133	2.9962	2.83759
0.988223	4.16843	2.39019		3.29332	8.19303	1.99345		9.70308	38.5617	21.229		7.80428	7.86046	3.79026		13.5189	2.12802	1.14322		41.7759	45.4785	45.4632		3.15509	3.01048	2.39562
0.827452	5.07521	5.18701		2.7479	6.68269	5.30283		8.95961	44.6421	42.7979		10.4521	7.14573	6.10162		14.0989	1.4911	1.64		41.3614	42.9042	51.469		2.98783	3.38767	2.42448
1.81502	5.17405	5.48084		3.97177	12.6052	8.03259		19.1128	46.7549	43.5861		9.13697	7.05682	5.9611		23.3697	0.999877	0.92639		55.2609	44.5578	46.4933		4.52866	3.5219	2.58453
1.5566	3.87958	6.31117		4.97141	7.03798	7.80621		16.447	36.391	52.9286		9.62017	5.47165	7.03026		14.5515	1.26791	0.925679		44.3149	42.1938	46.0692		3.55127	2.98548	2.82285
0.986896	5.74358	6.94406		3.22278	6.77105	8.91053		11.2459	54.4859	61.1101		8.81355	7.44853	9.47018		19.061	0.435935	1.22886		47.0941	39.7581	51.6945		3.27758	4.02183	3.98931
0.98117	3.96622	6.55687		2.88395	3.95409	14.6552		9.86688	38.3271	53.3302		6.34875	5.68226	7.14299		20.6106	1.32742	1.19503		45.9329	44.0016	49.8536		3.78465	3.13659	3.03831
0.838778	9.97503	3.7931		3.57851	24.22	4.54742		8.86338	59.6069	33.0313		6.14889	75.1025	5.7042		11.8329	1.58555	0.897085		40.7922	49.6416	49.0085		3.14338	3.60644	3.11207
0.656956	4.07366	3.60994		2.71652	4.65588	5.63676		7.9392	34.4909	34.2808		6.00389	5.68817	4.87823		14.4699	1.32644	1.50595		40.6679	47.4146	52.6924		3.17224	2.76111	3.82921
0.963227	3.57675	4.62963		4.8538	5.36408	7.55966		9.59047	31.852	42.4155		5.89168	8.49246	6.60508		14.5602	1.4948	1.54626		43.5822	54.8291	47.0254		3.05688	3.65903	3.16056

## Sheet: RNA epigenetics
	rT/10e3rN				5hmrC/10e3rN	0	0		N6mrA/10e3rN				5-mrC/10e3rN				5hmrU/10e3rN				5frU/10e3rN
	0 mM BABA	0.5 mM BABA (1d.)	0.5 mM BABA (7d.)		0 mM BABA	0.5 mM BABA (1d.)	0.5 mM BABA (7d.)		0 mM BABA	0.5 mM BABA (1d.)	0.5 mM BABA (7d.)		0 mM BABA	0.5 mM BABA (1d.)	0.5 mM BABA (7d.)		0 mM BABA	0.5 mM BABA (1d.)	0.5 mM BABA (7d.)		0 mM BABA	0.5 mM BABA (1d.)	0.5 mM BABA (7d.)
	0.985333	0.497851	0.337592		0.00766081	0.00204878	0.000815088		0.392666	0.439396	0.484914		1.52408	1.2455	0.512328		0.007687	0.0159359	0.00263716		0	0	0
	1.07489	0.533998	0.212993		0.00966283	0.00189497	0.00118118		0.455566	0.411928	0.509982		1.86725	1.11858	1.1868		0.0106057	0.0066113	0.00187137		0	0	0
	0.886433	0.538664	0.562581		0.00543794	0.00179142	0.00138862		0.455891	0.416385	0.402593		3.03105	2.69988	0.857651		0.00888701	0.0186639	0.010194		0	0	0
	0.913909	0.419557	0.547036		0.0110298	0.00111989	0.00180726		0.630682	0.413752	0.379121		1.87021	0.515406	1.89034		0.0148042	0.0177727	0.00816293		0.00212139	0	0
	0.450986	0.553943	0.392325		0.00272942	0.00551736	0.00212896		0.490352	1.00936	0.497703		2.50125	0.671537	1.03381		0.00414094		0.0113049		0		0.000515833
	0.956885	0.467789	0.37754		0.00723286	0.00265965	0.0026938		0.452679	0.718814	0.432961		2.11627	0.944172	1.00127		0.0309424		0.0021642		0.00567619		0
	0.878977	1.05441	0.452703		0.00969912	0.0090551	0.00119615		0.508816	2.05257	0.391831		2.1691	1.06566	1.33295		0.119859		0.00890246		0		0
	1.31465	0.416704	0.503571		0.0102655	0.00648221	0.00236233		0.719481	0.515514	0.390609		2.37612	0.902949	0.611774		0.0833621		0.00903205		0.0124523		0
	0.88902	0.54814	0.612945		0.00209641	0.00767329	0.00235183		0.491818	0.382078	0.376143		1.24379	1.11729	0.771939		0.0337831		0.0117682		0		0
	0.730501	0.375937	0.465627		0.00683801	0.00248339	0.000917061		0.481211	0.51899	0.375343		1.87357	0.987482	0.902317		0.0132226		0.00769183		0.000577845		0.000589421
	0.55056	0.383788	0.36072		0.00225525	0.00136784	0.00512141		0.380589	0.653031	0.516019			0.977859	0.830228		0.0138899				0
	0.72321	0.316098	0.618383		0.00412972	0.00130533	0.00101822		0.386202	0.601547	0.498702			1.21261	0.580341		0.0110557				0
	0.661519	0.500975	0.494786		0.00343764	0.00359088	0.00364861		0.424659	0.715097	0.43382			0.939601	0.662619		0.00728211				0
	0.762164	0.340846	0.830766		0.00239401	0.00173203	0.0177907		0.646516	0.629174	0.948972			1.00021	0.683354
	0.977208	0.412385	0.435571		0.00345898	0.00239831	0.00132723		0.796501	0.60679	0.577591			0.961183	0.763151
	1.7073	0.538726	0.412982		0.00491495	0.00354451	0.00186531		1.2085	0.870921	0.615704			0.941667
	1.03597	0.470809	0.62892		0.00422673	0.00332585	0.0046651		0.690301	0.613008	0.877675			0.946373
	1.63871	0.487913	0.315745		0.00764529	0.00291563	0.00118015		0.812366	0.550469	0.419897			0.794772
	1.37083	0.433755	0.440635		0.00466858	0.00210954	0.00364091		0.77716	0.570242	0.53222			0.983145
	1.32529	0.426653	0.388262		0.00375221	0.00467882	0.00167585		0.715997	0.729349	0.521127			0.843144
	1.16517	0.558821	0.321584		0.00522536	0.00542209	0.00542452		0.957282	0.474029	0.68767			0.929888
	0.711493	0.338084	0.778102		0.00251175	0.00349721	0.0286191		0.527914	0.686713	1.09018			0.887544
	1.18838	0.480383	0.284573		0.00429106	0.00427712	0.00363338		0.810025	0.714178	0.441775			1.24735
		0.435417	0.297869			0.00461839	0.00224322			0.633961	0.51341			1.1673
		0.396833	0.365711			0.00367571	0.00547867			0.952251	0.440265			0.952605
		0.324074				0.00250491				0.719598
		0.584318				0.00363832				0.728217
		0.617623				0.00380155				0.650924
		0.352928				0.00243831				0.93279

## Sheet: Plant height increase (PHI)
0 mM BABA	0.5 mM BABA	1 mM BABA	5 mM BABA	10 mM BABA	0 mM BABA (DS)	0.5 mM BABA (DS)	1 mM BABA (DS)	5 m BABA (DS)	10 mM BABA (DS)
113	89	69	11	12	29	43	50	11	50
100	84	29	21	17	22	46	37	17	14
85	98	41	20	23	35	28	38	15	12
89	85	23	19	17	25	35	45	22	11
96	60	37	15	17	15	28	28	17	16
84	118	39	19	15	39	33	30	14	14
71	77	85	17	17	36	41	35	17	13
50	75	51	18	15	25	39	26	17	16
81	73	81	16	15	15	39	30	16	12
60	94	46	19	21	59	61	24	11	13
72	67	70	17	32	24	42	45	14	20
59	126	47	21	21	17	52	22	21	16
104	69	49	20	20	18	39	32	15	14
81	97	35	20	21	13	45	40	18	15
90	78	89	22	23	13	41	37	20	10
50	70	31	14	16	21	35	41	15	11
68	56	57	18	14	26	42	37	45	12
63	45	45	21	19	38	30	38	11	14
48	65	60	22	17	29	52	27	20	15
37	76	40	19	9	13	42	30	17	14
65	77	54	22	24	23	24	40	20	14
75	54	74	16	16	31	26	29	23	10
89	96	66	17	20	20	41	32	18	13
56	64	70	12	12	32	36	31	18	10
82	73	63	24	12	21	46	28	17	17
70	48	47	18	18	44	45	43	15	13
71	41	45	23	21	24	75	15	21	13
72	81	81	21	38	33	58	34	19	16
73	69		12	20		55	43	17	20
53	65					49	36	12	15

## Sheet: Plant height (PH)
0 mM BABA	0.5 mM BABA	1 mM BABA	5 mM BABA	10 mM BABA	0 mM BABA (DS)	0.5 mM BABA (DS)	1 mM BABA (DS)	5 m BABA (DS)	10 mM BABA (DS)
243	166	185	114	136	150	126	137	84	152
217	194	141	146	143	162	157	132	111	103
224	154	157	112	104	149	143	147	118	122
204	196	86	139	105	130	143	146	154	87
213	143	118	125	121	94	138	134	108	92
215	229	119	132	119	139	139	87	70	77
200	166	119	106	114	163	114	144	121	93
153	161	188	109	96	152	130	133	134	117
201	189	141	112	118	146	151	105	91	104
174	198	191	143	154	152	174	122	119	129
161	172	154	122	133	119	152	108	107	135
183	213	192	104	122	151	169	109	122	83
233	161	98	107	103	125	151	97	101	122
204	204	166	131	123	148	137	132	82	111
143	172	110	117	100	140	147	100	88	136
173	153	207	73	110	56	93	136	93	59
174	170	123	110	87	146	128	136	140	121
190	156	171	114	88	152	102	170	107	119
154	177	148	142	49	143	162	84	125	106
153	149	134	149	124	155	141	69	121	74
153	178	106	150	143	133	112	118	136	86
201	171	176	100	120	161	139	110	124	95
191	204	191	77	95	126	160	103	84	94
152	139	188	69	89	141	153	143	121	85
202	162	183	111	132	119	152	122	127	104
177	155	184	85	113	167	171	144	121	93
188	177	109	131	110	151	176	72	126	104
162	177	181	126	97	119	149	152	121	149
207	149		118	106		158	158	88	139
171	175					151	151	89	109

## Sheet: Chlorophyll
0 mM BABA	0.5 mM BABA	1 mM BABA	5 mM BABA	10 mM BABA	0 mM BABA (DS)	0.5 mM BABA (DS)	1 mM BABA (DS)	5 m BABA (DS)	10 mM BABA (DS)
24.2	18.3	33.4	58.3	54.5	33.4	33.2	43.3	44.5	35.4
14	20.1	43.4	48.7	48.4	35.6	36	35.7	31.6	56.3
23.2	24.5	36.9	43.8	33.7	31.1	36.3	40.9	36.8	46
25.3	32.6	37.6	42.1	46.6	27	35.4	35.2	45.1	34.3
13.3	29.1	37.3	49.1	56.6	22	36.3	35.8	29.2	49.6
19.3	16.2	40.8	47.4	46.8	24.9	30.3	27.5	48.5	42.6
22.1	19.3	40.4	49.6	51.6	37.6	24.9	23.7	45.2	41.2
20	37.8	15.6	35.3	43.1	22.7	28.5	40	27.3	43
23.5	26.1	23.7	59.6	46.7	26.5	35.2	44.8	34.4	42.1
27.6	21.7	23.1	41.2	52.9	17.8	20.5	48.6	31.9	54.3
23.3	37.6	41.3	49.3	53.3	23.7	21.6	44.6	53.8	35.2
16.4	27.8	29.4	53.3	43.4	26	38.8	38.8	43.7	47
29.2	16	43.1	48.5	51.9	32	25.1	43.4	45.1	36.8
17.5	30.2	32.8	49.9	43.7	32.5	34.8	38.7	56.3	30.9
15.2	26.6	28.9	43.1	50.3	38.3	21.5	34.9	28.1	35.3
23.8	26.5	24.4	47.4	49.4	30.4	27.9	35.1	35.1	38.2
31.6	25.4	37.4	37.3	44	29.2	20.6	30.6	35.3	48.3
22.5	35	35.5	38.1	39.1	19.8	24.1	32	32.8	41.9
34.4	26.8	41.2	48.6	39.5	28.1	29.4	43.3	47.4	55.4
17.9	24.2	24	44.4	45.8	27.7	18.6	18	42.4	49.1
24.6	29.4	31	44.4	56.2	31.2	36.8	37.5	44.3	39.4
16.4	32.2	33.8	52.6	41.5	32.4	35.7	37.2	41.1	52.6
16.1	17.8	22.1	55	48	33.1	29.7	32.5	42.5	39.4
27.8	37.8	31.3	44.1	44.8	34	27.3	34.9	42.7	36.3
18.2	35.5	36.7	44.5	38	26.2	28	42.4	47.1	48.7
24.2	24.7	36.2	39.4	48.8	26.8	38	25.8	25	41.8
20.1	24.3	37.4	42	56.2	25.1	24.5	19.1	39.1	45.9
14.9	24.4	22.8	51.4	42.9	27.2	40.4	33.1	52.9	39.5
16.7	35.8	17.4	59.8	50.9		31.9	44.3	41.3	37.7
24.4	22.8	26.8	57.1	42.8		24.7	36.2	46.5	47.7

## Sheet: Anthocyanins
0 mM BABA	0.5 mM BABA	1 mM BABA	5 mM BABA	10 mM BABA	0 mM BABA (DS)	0.5 mM BABA (DS)	1 mM BABA (DS)	5 m BABA (DS)	10 mM BABA (DS)
0.18	0.21	0.19	0	0	0.07	0.07	0	0	0.07
0.31	0.2	0.01	0.02	0	0.05	0	0.01	0.07	0
0.17	0.13	0.06	0.02	0.09	0.07	0.02	0	0.01	0.01
0.15	0.06	0.02	0	0	0.09	0.07	0.06	0	0.07
0.32	0.13	0.01	0	0	0.17	0.05	0.05	0.16	0
0.26	0.2	0	0	0	0.12	0.09	0.12	0	0.03
0.13	0.17	0	0	0	0	0.12	0.12	0	0.04
0.18	0.05	0.24	0.07	0.05	0.15	0.09	0.05	0.11	0
0.15	0.15	0.17	0	0	0.13	0.02	0	0.04	0
0.11	0.19	0.15	0.03	0	0.2	0.18	0	0.08	0
0.12	0.03	0	0	0	0.14	0.17	0.05	0	0.03
0.25	0.11	0.08	0	0.04	0.11	0.06	0.03	0.02	0.01
0.07	0.32	0	0	0	0.06	0.13	0.03	0	0.02
0.26	0.06	0.04	0	0	0.07	0.05	0.03	0	0.07
0.27	0.13	0.1	0	0	0.04	0.18	0.08	0.04	0.06
0.15	0.15	0.17	0	0	0.09	0.09	0.06	0.04	0.03
0.1	0.16	0.04	0.05	0	0.09	0.18	0.11	0.03	0
0.18	0.11	0.04	0.03	0.02	0.19	0.13	0.04	0.06	0.03
0.04	0.09	0.05	0.03	0	0.12	0.06	0	0	0
0.25	0.14	0.14	0.03	0	0.08	0.23	0.23	0.03	0
0.12	0.12	0.05	0	0	0.07	0.02	0.08	0.02	0.03
0.26	0.05	0	0	0.05	0.03	0	0.04	0.04	0
0.28	0.24	0.17	0	0	0.09	0.09	0.04	0	0.04
0	0.04	0.05	0.03	0	0	0.14	0.04	0.05	0.04
0.24	0.07	0.08	0.02	0.03	0.1	0.13	0.02	0	0
0.14	0.18	0.17	0.07	0.01	0.12	0.04	0.13	0.16	0
0.17	0.24	0.04	0.01	0	0.1	0.13	0.2	0.03	0
0.31	0.15	0.15	0.01	0	0.04	0	0.04	0	0.01
0.25	0.04	0.22	0	0		0.08	0.09	0.02	0.03
0.15	0.14	0.11	0	0.01		0.04	0.03	0.02	0

## Sheet: Flavonoids
0 mM BABA	0.5 mM BABA	1 mM BABA	5 mM BABA	10 mM BABA	0 mM BABA (DS)	0.5 mM BABA (DS)	1 mM BABA (DS)	5 m BABA (DS)	10 mM BABA (DS)
1.38	0.95	0.69	0.81	1.1	1.43	1.52	1.32	1.16	1.67
1.57	1.79	1.47	1.02	1.07	1.15	1.5	1.01	0.95	1.22
2	0.7	0.86	1.07	1.89	1.32	1.24	0.46	1	1.78
1.17	1.53	0.65	0.83	0.87	2.08	1.04	0.91	1.5	2.24
0.9	1.27	1.11	1.08	1.38	1.85	0.67	1.36	1.28	0.95
1.71	1.92	0.88	1.16	1.27	1.39	0.58	1.29	1.08	1.13
1.23	1.5	1.34	2.22	1.37	0.87	0.97	1.86	1.17	1.74
1.64	0.99	0.93	1.31	0.77	0.18	1.27	1.94	2.02	1.56
1.79	1.5	1.2	0.8	1.29	2.09	0.34	0.66	1.04	1.86
1.31	1.16	1.45	0.86	0.99	1.2	1.99	0.81	1.33	1.33
1.9	1.08	0.93	1.16	0.99	2.11	1.61	0.72	0.54	1.48
1.17	1.57	1.1	0.94	1.42	1.33	1.36	0.78	1.11	1.03
1.29	1.51	0.65	0.62	0.95	1.6	1.21	0.73	1.37	2.11
0.34	0.56	2.17	0.98	0.8	1.64	1.08	1.08	1.03	1.87
0.61	1.34	1.09	1.21	0.88	1.55	2.05	1.47	1.2	2.07
1.45	1.33	0.9	1.05	1.43	1.84	1.54	1.39	0.9	1.59
1.62	1.4	0.98	0.82	1.25	1.25	2.32	1.74	1.18	1.88
1.22	0.62	0.61	0.87	0.59	0.88	1.64	1.34	1.53	0.95
0.66	1.4	1.77	1.07	0.88	1.13	1.09	0.75	1.45	1.02
0.97	0.86	1.15	1.39	0.46	1.28	2.17	1.41	0.96	0.95
1.53	1.79	1.37	1.1	1.1	2.12	1.15	1.2	1.38	1.1
1.24	1.98	0.97	1.18	1.1	1.59	1.87	1.12	1.41	0.95
1.07	1.58	0.63	1	1.39	1.48	1.46	1.08	1.1	1.33
1.28	0.48	1.03	1.13	1.52	1.17	1.59	1.31	1.93	0.99
1.84	1.93	1.18	0.79	1.38	1.4	1.73	1.26	1.18	1.62
1.2	2.08	0.9	1.25	1.49	1.28	1.25	1.33	1.99	1.01
1.35	2.01	1.35	1.03	0.89	1.57	0.69	1.18	1.46	1.44
1.84	1.41	1.09	0.97	1.3	1.5	1.05	1.5	1.04	1.63
1.84	0.81	1.27	1.81	1.03		1.84	1.44	0.8	1.33
1.37	1.9	0.92	0.9	1.23		2.18	1.63	0.86	1

## Sheet: NBI
0 mM BABA	0.5 mM BABA	1 mM BABA	5 mM BABA	10 mM BABA	0 mM BABA (DS)	0.5 mM BABA (DS)	1 mM BABA (DS)	5 m BABA (DS)	10 mM BABA (DS)
17.5	19.2	48.8	72.3	49.4	23.3	21.9	32.9	37.3	21.1
8.9	11.2	29.6	47.9	45.1	31	24.1	35.3	33.2	46.2
11.6	34.9	42.7	40.8	17.8	23.6	29.2	28.1	37	25.9
21.6	21.3	57.5	50.9	53.8	13.4	34.1	38.5	30	15.3
14.8	22.8	33.6	45.5	41.1	11.9	21.7	26.3	22.8	52.1
11.3	8.4	46.5	41	36.8	17.9	19.3	21.3	44.9	37.6
17.9	12.8	30.1	22.3	37.7	43.4	12.6	12.8	38.7	23.8
12.1	38.2	16.9	26.9	55.7	17.7	22.6	20.6	13.5	27.6
13.1	17.4	19.7	74.7	36.2	12.7	26.2	68.1	33.1	22.6
15.3	18.8	16	47.8	53.5	14.9	10.3	59.8	24	40.8
12.3	34.7	44.3	42.4	53.7	11.2	13.4	61.8	99.2	24.2
14.1	17.7	26.6	56.4	30.6	19.5	28.5	49.9	39.4	45.5
22.5	10.6	73.7	78.6	54.5	20	20.8	59.7	33	17.4
13.1	54.2	15.1	50.8	54.5	19.8	23.4	35.9	54.6	16.5
24.7	19.8	26.6	35.4	57	24.7	10.5	23.7	31.7	17.1
16.5	19.9	27.2	45.4	34.5	16.5	18.1	25.3	39.1	24.1
19.5	18.2	38.3	45.5	35.2	23.4	8.9	17.6	29.9	25.6
18.5	21.6	57.9	44	66.7	22.6	14.7	23.9	21.4	43.9
52.3	19.1	23.3	45.6	45	24.8	27	57.6	32.7	54.3
18.5	28.1	20.8	31.8	98.8	21.7	8.6	12.7	44.4	48.4
16.1	16.4	22.6	40.3	51.2	14.7	31.9	28.7	32.2	35.8
13.2	16.2	34.8	40	37.8	20.3	19.1	33.2	29.2	55.6
15	11.3	35.4	55.1	34.5	22.4	20.3	30.2	38.7	29.6
21.8	73.2	30.4	39.1	29.4	29.2	17.2	26.6	22.2	36.7
9.9	18.4	31.1	56.1	28.7	18.7	16.1	33.7	39.9	30.2
18.7	11.9	40.5	31.6	32.8	21	30.5	19.4	12.5	41.2
15	12.1	27.7	40.6	62.8	16	35.3	16.1	26.7	31.7
8.1	17.2	20.9	52.9	43.1	18.2	38.4	22.1	50.7	24.2
9.1	44.3	14.1	33	49.3		17.4	30.8	51.4	28.3
17.8	12	29.2	63.6	34.8		11.4	22.3	54.2	47.6

## Sheet: Fv Fm
0 mM BABA	0.5 mM BABA	1 mM BABA	5 mM BABA	10 mM BABA	0 mM BABA (DS)	0.5 mM BABA (DS)	1 mM BABA (DS)	5 m BABA (DS)	10 mM BABA (DS)
0.79	0.829	0.842	0.836	0.83	0.79	0.806	0.743	0.797	0.777
0.786	0.819	0.824	0.834	0.84	0.764	0.744	0.738	0.766	0.79
0.82	0.829	0.824	0.847	0.842	0.808	0.804	0.797	0.801	0.758
0.818	0.826	0.83	0.843	0.839	0.828	0.801	0.79	0.776	0.785
0.804	0.825	0.821	0.844	0.848	0.734	0.775	0.819	0.801	0.8
0.827	0.815	0.81	0.839		0.806	0.767	0.813	0.811	0.807
0.833					0.777
0.822					0.775
0.78					0.749
0.765					0.782
0.79					0.806
0.78					0.712
